# Supplementary material for: Near-Edge X-Ray Absorption Fine-Structure Spectra and Specific Dissociation of Phe-Gly and Gly-Phe
Source: Int J Mol Sci. 2025 Mar 11;26(6):2515. doi: 10.3390/ijms26062515 (PMC11942449; doi:10.3390/ijms26062515)
Supplement: Supplementary file 1 [file ijms-26-02515-s001.zip]

Archive with 1 entries (1 files):
- ijms-3469995-supplementary.pdf
